# Supplementary material for: A Planar-Type Micro-Biopsy Tool for a Capsule-Type Endoscope Using a One-Step Nickel Electroplating Process
Source: Micromachines (Basel). 2023 Oct 4;14(10):1900. doi: 10.3390/mi14101900 (PMC10609584; doi:10.3390/mi14101900)
Supplement: Supplementary file 1 [file micromachines-14-01900-s001.zip]

Archive with 1 entries (1 files):
- micromachines-2620537-supplementary.pdf
